# Supplementary material for: Characterization of Non-Food Foreign Bodies Aspirated by Children: A Systematic Review of the Literature
Source: Children (Basel). 2023 Oct 20;10(10):1709. doi: 10.3390/children10101709 (PMC10605452; doi:10.3390/children10101709)
Supplement: Supplementary file 1 [file children-10-01709-s001.zip]

Archive with 1 entries (1 files):
- children-2667262-supplementary.pdf
